# Supplementary material for: SkinSensPred as a Promising in Silico Tool for Integrated Testing Strategy on Skin Sensitization
Source: Int J Environ Res Public Health. 2022 Oct 7;19(19):12856. doi: 10.3390/ijerph191912856 (PMC9566590; doi:10.3390/ijerph191912856)
Supplement: Supplementary file 1 [file ijerph-19-12856-s001.zip]

Archive with 1 entries (1 files):
- ijerph-1924823-supplementary.xlsx
