# Supplementary material for: SkinSensPred as a Promising in Silico Tool for Integrated Testing Strategy on Skin Sensitization
Source: Int J Environ Res Public Health. 2022 Oct 7;19(19):12856. doi: 10.3390/ijerph191912856 (PMC9566590; doi:10.3390/ijerph191912856)
Supplement: Supplementary file 1 [file ijerph-19-12856-s001.zip › ijerph-1924823-supplementary.xlsx]

## Sheet: Table S1
Table S1. The detailed information on the performance of hazard identification for LLNA data and human data
	LLNA (n=168)
Method	All	P	N	TP	TN	FP	FN	Coverage (%)	Balanced Accuracy (%)	Sensitivity (%)	Specificity (%)
2o3*	134	108	26	89	22	4	19	80 (134/168)	84	82 (89/108)	85 (22/26)
ITSv1*	159	129	30	118	21	9	11	95 (159/168)	81	92 (118/129)	70 (21/30)
ITSv2*	156	126	30	117	20	10	9	93 (156/168)	80	93 (126/156)	67 (20/30)
ITS-SkinSensPred	161	132	29	116	21	8	16	96 (161/168)	80	88 (132/161)	72 (21/29)
	Human (n=66)
Method	All	P	N	TP	TN	FP	FN	Coverage (%)	Balanced Accuracy (%)	Sensitivity (%)	Specificity (%)
2o3*	55	47	8	42	7	1	5	83 (55/66)	88	89 (42/47)	88 (7/8)
ITSv1*	64	55	9	51	4	5	4	97 (64/66)	69	93 (51/55)	44 (4/9)
ITSv2*	62	53	9	50	4	5	3	94 (62/66)	69	94 (50/53)	44 (4/9)
ITS-SkinSensPred	60	49	11	46	5	6	3	91 (60/66)	70	94 (46/49)	45 (5/11)
LLNA*	56	47	9	44	2	7	3	85 (56/66)	58	94 (44/47)	22 (2/9)
*Data were obtained from a previous study (OECD, 2021; Strickland et al., 2022). Bold numbers represent the best performance among the ITS approaches.

## Sheet: Table S2
Table S2. The detailed information on the confusion matrix and correct classification rate of potency for LLNA data and human data.
		LLNA (n=156)
Method		1A (n=38)	1B (n=85)	NC (n=33)	Coverage (%)	Overall (%)	1A (%)	1B (%)	NC (%)
ITSv1*	1A	28	12	0	94 (146/156)	71 (104/146)	74 (28/38)	71 (55/78)	70 (21/30)
	1B	10	55	9
	NC	0	11	21
ITSv2*	1A	26	12	0	90 (141/156)	71 (100/141)	72 (26/36)	72 (54/75)	67 (20/30)
	1B	10	54	10
	NC	0	9	20
ITS-SkinSensPred	1A	27	10	0	94 (146/156)	71 (103/146)	73 (27/37)	69 (55/80)	72 (21/29)
	1B	10	55	8
	NC	0	15	21
		Human (n=63)
Method		1A (n=21)	1B (n=31)	NC (n=11)	Coverage (%)	Overall (%)	1A (%)	1B (%)	NC (%)
ITSv1*	1A	13	3	0	95 (60/63)	68 (41/60)	65 (13/20)	77 (24/31)	44 (4/9)
	1B	7	24	5
	NC	0	4	4
ITSv2*	1A	12	3	0	90 (57/63)	70 (40/57)	67 (12/18)	80 (24/30)	44 (4/9)
	1B	6	24	5
	NC	0	3	4
ITS-SkinSensPred	1A	12	3	0	89 (56/63)	70 (39/56)	67 (12/18)	81 (22/27)	45 (5/11)
	1B	5	22	6
	NC	1	2	5
LLNA*	1A	9	3	0	75 (47/63)	60 (28/47)	56 (9/16)	74 (17/23)	25 (2/8)
	1B	7	17	6
	NC	0	3	2
*Data were obtained from a previous study (OECD, 2021; Strickland et al., 2022). Bold numbers represent the best performance among the ITS approaches.

## Sheet: Table S3
Table S3. Performance of DA approaches for classifying mixtures consisting of agrochemicals
Method	All	P	N	TP	TN	FP	FN	Coverage (%)	Balanced Accuracy (%)	Sensitivity (%)	Specificity (%)
2o3*	19	10	9	9	6	3	1	70 (19/27)	78	90 (9/10)	67 (6/9)
ITSv2*	24	11	13	10	3	10	1	89 (24/27)	57	91 (10/11)	23 (3/13)
ITS-SkinSensPred	18	9	9	8	3	6	1	67 (18/27)	61	89 (8/9)	33 (3/9)
*Data were obtained from a previous study (Strickland et al., 2022)

## Sheet: Reference
References to Table S1, Table S2 and Table S3
OECD Supporting Document to the OECD Guideline 497 on Defined Approaches for Skin Sensitisation; OECD Guidelines for the Testing of Chemicals; OECD Publishing: Paris, 2021;
Strickland, J.; Truax, J.; Corvaro, M.; Settivari, R.; Henriquez, J.; McFadden, J.; Gulledge, T.; Johnson, V.; Gehen, S.; Germolec, D.; et al. Application of Defined Approaches for Skin Sensitization to Agrochemical Products. Front. Toxicol. 2022, 4, 852856, doi:10.3389/ftox.2022.852856.
